# Supplementary material for: Trajectory of Obesity and the Impact of Eating Behaviors on Obesity in Preschool Children: A Nationwide Population-Based Cohort Study in Korea
Source: Children (Basel). 2024 Oct 27;11(11):1297. doi: 10.3390/children11111297 (PMC11592795; doi:10.3390/children11111297)
Supplement: Supplementary file 1 [file children-11-01297-s001.zip]

Archive with 1 entries (1 files):
- children-3254888-supplementary.pdf
